# Supplementary material for: FAPI PET versus FDG PET, CT or MRI for Staging Pancreatic-, Gastric- and Cholangiocarcinoma: Systematic Review and Head-to-Head Comparisons of Diagnostic Performances
Source: Diagnostics (Basel). 2022 Aug 12;12(8):1958. doi: 10.3390/diagnostics12081958 (PMC9406684; doi:10.3390/diagnostics12081958)
Supplement: Supplementary file 1 [file diagnostics-12-01958-s001.zip]

Archive with 1 entries (1 files):
- diagnostics-1803282-supplementary.pdf
